# Supplementary material for: Where do UK clinicians find information at the point of care? A pragmatic, exploratory study
Source: BMC Prim Care. 2024 Oct 23;25:376. doi: 10.1186/s12875-024-02627-7 (PMC11515728; doi:10.1186/s12875-024-02627-7)
Supplement: Supplementary file 1 — Supplementary Material 1 [file 12875_2024_2627_MOESM1_ESM.xlsx]

## Sheet: SPREADSHEET 1; DISCERN+JAMA
			DISCERN	1. ARE THE AIMS CLEAR	2. DOES IT ACHIEVE ITS AIMS		3. IS IT RELEVANT	4. IS IT CLEAR WHAT SOURCES OF INFORMATION WERE USED TO COMPILE THE PUBLICATION	5. IS IT CLEAR WHEN THE INFORMATION USED OR REPORTED IN THE PUBLICATION WAS PRODUCED	6. IS IT BALANCED AND UNBIASED	7. DOES IT PROVIDE DETAILS OF ADDITIONAL SUPPORT AND INFORMATION	8. DOES IT REFER TO AREAS OF UNCERTAINTY	9. HOW GOOD IS THE QUALITY OF INFORMATION ON TREATMENT CHOICES; DOES IT DESCRIBE HOW EACH TREATMENT WORKS	10. DOES IT DESCRIBE THE BENEFITS OF EACH TREATMENT	11. DOES IT DESCRIBE THE RISKS OF EACH TREATMENT	12. DOES IT DESCRIBE WHAT WOULD HAPPEN IF NO TREATMENT IS USED	13. DOES IT DESCRIBE HOW THE TREATMENT CHOICES AFFECT OVERALL QUALITY OF LIFE	1. IS IT CLEAR THAT THERE MAY BE MORE THAN ONE POSSIBLE TREATMENT CHOICE		JAMA BENCHMARK	1. AUTHORSHIP - AUTHORS AND CONTRIBUTORS AFFILIATIONS AND CREDENTIALS SHOULD BE PROVIDED	2. ATTRIBUTION: REFERENCES AND SOURCES FOR ALL CONTENT SHOULD BE LISTED CLEARLY AND ALL RELEVANT COPYRIGHT INFORMATION NOTED	3. DISCLOSURE. WEB SITE OWNERSHIP SHOULD BE PROMINANTLY AND FULLY DISCLOSED, AS SHOULD ANY SPONSORSHIP, ADVERTISING, UNDERWRITING, COMMERCIAL FUNDING ARRANGEMENTS OR SUPPORT OR POTENTIAL CONFLICTS OF INTEREST . THIS SHOULD INCLUDE ARRANGEMENTS IN WHICH LINKS TO OTHER SITES ARE POSTED AS A RESULT OF FINANCIAL CONSIDERATIONS	4. CURRENCY: DATES THAT CONTENT WAS POSTED AND UPDATED SHOULD BE INCLUDED								Comments
Primary Care Dermatology Society				Y	Y	https://www.pcds.org.uk/	Y	P	N	U	Y	P	P	P	P	P	P	Y			Y	P	Y	N
Dermnet NZ				Y	Y	https://dermnetnz.org/	Y	Y	N	U	Y	Y	Y	Y	Y	Y	Y	Y			Y	Y	P	Y
Patient UK				Y	Y	https://patient.info/	Y	Y	Y	U	Y	Y	Y	Y	Y	Y	Y	Y			Y	Y	P	Y
BMJ				Y	Y	https://www.bmj.com/	Y	Y	Y	Y	Y	Y	Y	Y	Y	Y	Y	Y			Y	Y	Y	Y
NICE				Y	Y	https://www.nice.org.uk/	Y	Y	Y	Y	Y	Y	Y	Y	Y	Y	Y	Y			Y	Y	Y	Y
NHS Net				Y	Y	https://www.nhs.uk/	Y	Y	Y	Y	Y	Y	Y	Y	Y	Y	P	Y			Y	N	Y	Y
Diabetes UK				Y	Y	https://www.diabetes.org.uk/	Y	N	Y	Y	Y	P	Y	Y	Y	P	P	Y			Y	P	Y	Y
BUMPS				Y	Y	https://www.medicinesinpregnancy.org/	Y	P	N	Y	Y	Y	Y	Y	Y	Y	P	Y			Y	Y	Y	N
Asthma UK				Y	Y	www.asthmaandlung.org.uk	Y	Y	Y	Y	Y	Y	Y	Y	Y	P	Y	Y			Y	Y	Y	N
Breastfeeding Network				Y	Y	Asthma + Lung UK	Y	P	P	U	Y	P	P	Y	P	P	P	Y			P	N	Y	P
British Association Dermatologists				Y	Y	https://www.bad.org.uk/	Y	Y	Y	Y	Y	Y	Y	Y	Y	Y	Y	Y			Y	N	N	Y
British Dietetic Association				Y	Y	www.bda.uk.com	Y	Y	Y	U	Y	P	Y	NA	N	P	P	Y			Y	Y	Y	P
Google images/google excluded
Y - yes
N-no
P- partial
U- unknown
NA- not applicable
Test cases: most recently updated where could answer all questions: CKS, GPN - gout , red whale - abnormal head shape in babies, BMJ - state of the art review bariatric surgery,
NB Medical excluded as all behind wall

## Sheet: SPREADSHEET 2 - ALL RESOURCES 
NAME		Frequency if >1			TYPE OF FUNDING				FUNDING	TYPE OF FUNDING
ALL WALES GUIDELINES ON ASTHMA		PU							PU
ARDENS									PR
ASTHMA UK		X2			PC				CH	SPONS	PHARMA	FIGSHARE
ATHENS		X1							PU
BALANCE MENOPAUSE									PR	PC		FIGSHARE
BARTS HEALTH					PC				PU
BEST SCIENCE MEDICINE PODCAST									PR	SUB/FREE
BEST USE OF MEDICINE IN PREGNANCY		X3			MEM	some free content			PU
BMJ		X13							PR	SUB/FREE	PHARMA	FIGSHARE
BNF/BNFc/app/book		X49			MEM/ACACCESS	some free content			PR
BREASTFEEDING NETWORK		X1							CH			FIGSHARE
BRISTOL CHEMICAL PATHOLOGY INFORMATION									PU
BRISTOL NORTH SOMERSET AND SOUTH GLOS INTEGRATED CARE BOARD FORMULARY									PU
BRITISH ASSOCIATION OF DERMATOLOGISTS		X6							CH, MA	SPONS		FIGSHARE
BRITISH DIETETIC ASSOCIATION		X1							MA	SPONS		FIGSHARE
BRITISH GASTROENTEROLOGY SOCIETY									CH, MA	SPONS		FIGSHARE
BRITISH MENOPAUSE SOCIETY		X3							CH, MA	SPONS		FIGSHARE
BRITISH RESPIRATORY SOCIETY									CH, MA, CO	SPONS		FIGSHARE
BUKU APP		X5							PO	MIXED		FIGSHARE
CHARTERED SOCIETY PHYSIOTHERAPY EXERCISES									MA, CO	SPONS		FIGSHARE
COCHRANE		X2							PU	SPONS		FIGSHARE
COLLEAGUES		X5							PU
COLLEGE OF OPTOMETRISTS CLINICAL MANAGEMENT GUIDELINES									CH, MA	SPONS		FIGSHARE
CONTRACEPTION CHOICES									PU
CORNWALL LOCAL GUIDELINES									PU
CPD CONNECT									SUB/NHS	SPONS		FIGSHARE
CVDCALC					MEM	some free content			P0
DAISY NETWORK					AD/SPON				CH			FIGSHARE
DEFENCE UNION MAGAZINES									PR	MEM/ADS
DERMNET NZ		X22							CH	SPONS		FIGSHARE
DIABETES MCN		X2			AD/SPON				PU
DIABETES UK		X3							CH, MA	SPONS		FIGSHARE
DOCTORS.NET									PR	AD/SPON		FIGSHARE
DRUGS AND THERAPEUTICS BULLETIN									PU
EAST OF SCOTLAND FORMULARLY					PC				PU
EASTERN LIVER NETWORK					PC				PU
EDREN - EDINBURGH RENAL UNIT									PU
ELECTRONIC MEDICINES COMPENDIUM		X6							PR	PH FUNDS		FIGSHARE
EMIS LEAFLETS		X2							PR	SELLS DATA		FIGSHARE
ESSENTIAL EVIDENCE PLUS		x2							PR
FACEBOOK GROUPS		X4			PC	ADS			PR	AD
FACULTY OF SEXUAL AND REPRODUCTIVE HEALTHCARE		X3			PC	ADS			MA	AD/SPON		FIGSHARE
FIFE ADTC		X4			PC	ADS			PU
FRAX		X1			PC	ADS/SPONSORED			PU
GEEKY MEDICS					PC	ADS			PR	AD/SPON		FIGSHARE
GOOGLE		X16							PR	ADS
GOOGLE IMAGES									PR	ADS
GOOGLE SCHOLAR		X4							PR	ADS
GP EVIDENCE					AD/SPON	XX			PU
GP NOTEBOOK		X24							PR	ADS		FIGSHARE
GP ONLINE		X4							PR	ADS		FIGSHARE
GP SURVIVAL									PR	ADS
GPCOG									PU
GREEN BOOK									PU
GUIDELINES IN PRACTICE/MEDSCAPE		X4							PR	ADS		FIGSHARE
HAPPYMAPS									PO
HEALTHIER TOGETHER									PU
HEE GENOMICS EDUCATION PROGRAMME					FOAM	ADS			PU
HOSPITAL LEAFLETS		X4							PU	UNKNOWN
ICGP.IE									PU
KERNOW REFERRAL MANAGEMENT SERVICE									PU
KIDNEY FAILURE RISK EQUATION									PU
LANARKSHIRE CLINICAL GUIDELINES									PU
LEEDS HEALTH PATHWAYS					PC	ADS			PU
LIFE IN THE FAST LANE					PC				PR	ADS/FOAM		FIGSHARE
LOCAL FORMULARY		x9			PC	ADS			PU
LOCAL GUIDELINES		X10			PC	ADS/commercial			PU
LOCAL INTRANET		X3			PC	OWNED BY MERCK			PU
LOTHIAN REFHELP		X5			PC	ADS/SPONSORED			PU
MAUDSLEY PRESCRIBING GUIDELINES									PR	ATHENS ACCESS
MD CALC		X4			PC	COMMERCIAL PARTNERS			PR	ADS		FIGSHARE
MEDICINES COMPLETE									PR	ATHENS ACCESS
MENOPAUSE MATTERS		X4							PR	ADS		FIGSHARE
MERK MANUAL									PR	OWNED BY MERK		FIGSHARE
MICROGUIDE NHS LOTHIAN									PU
MIMS LEARNING									PR	ADS/SPONSORED		FIGSHARE
MY LUNGS MY LIFE									PU
NB MEDICAL		X16							PR	SUBS
NHS FIFE BLINK									PU
NHS FUTURES									PU
NHS GRAMPIAN CLINICAL GUIDELINES									PU
NHS GREATER GLASGOW AND CLYDE PAEDIATRICS FOR HEALTHCARE PROFESSIONALS									PU
NHS SCOTLAND GUIDELINES									PU
NHS TAYSIDE GUIDELINES		x2							PU
NHS.NET		x14			PC	subscription			PU
NI FORMULARLY					PC	ADS/SPONSORED			PU
NICE		X18							PU
NICE ALERTS									PU
NICE CKS		x100			PC	subscription/commercial partner			PU
NORTH AND EAST DEVON FORMULARLY					PC	subscription/ADS			PU
NORTH CUMBRIA HEALTH PATHWAYS					PC	subscription/ADS			PU
NORTHERN CANCER ALLIANCE									PU
NOTTS AREA PRESCRIBING COMMITTEE		X2							PU
ORTHOBULLETS									PR	SUBS
PATIENT UK		X18			COMMUNITY INTEREST COMPANY	membership/sponsorship			PR	ADS/SPONSORED		FIGSHARE
PEEREVIDENCE.CA									PU
PHYSIO NETWORK					PC	sale of books			PR	SPONSORED		FIGSHARE
PRACTICAL NEUROLOGY JOURNAL									PR	ADS
PRESCRIBER MAGAZINE					PC	ADS/SPONSORED			PR	ADS/SPONSORED		FIGSHARE
PRIMARY CARE DERMATOLOGY		x27			PC	ADS/SPONSORED			MA/SUBS	ADS/SPONSORED		FIGSHARE
PRIMARY CARE KNOWLEDGE BOOST									PU
PRIMARY CARE PHARMACY ASSOCIATION TELEGRAM SUPPORT GROUP					PC	subs/sponsored			MA	SPONSORED BY PHARMA		FIGSHARE
PROSTATE CANCER UK									CH	SPONSORED		FIGSHARE
PSYCHOTROPHIC DRUG DIRECTORY									PR	BOOK
PUBMED									PU
PULSE /PULSE 365		X2							PR	ADS/SPONSORED		FIGSHARE
PUMPING MARVELLOUS									CH	SPONSORED BY PHARMA		FIGSHARE
RADIOPAEDIA					PC	sale of courses			PO	FOAM/SPONSORED		FIGSHARE
RAG LIST					PC	sale of books			PU
RCGP		X2							CH, MA	ADS/SPONSORED		FIGSHARE
RCN									MA	ADS		FIGSHARE
RCOG		X2							CH, MA	ADS/SPONSORED		FIGSHARE
RCPAEDS									CH, MA	SPONSORED		FIGSHARE
RCPE MAGAZINE									CH, MA	SPONSORED		FIGSHARE
RCPSYCH		X2							CH, MA	ADS/SPONSORED		FIGSHARE
RED WHALE		x26							PR
RENAL DRUG HANDBOOK		X3							PU
SCOTTISH CANCER REFERRAL GUIDELINES									PU
SCOTTISH INTERCOLLEGIATE GUIDELINES NETWORK					PC	subscription/ADS			PU
SHARED CARE PATHOLOGY GUIDELINES DERBYSHIRE		X2			PC	ads			PU
SHEFFIELD PRESS PORTAL GUIDANCE									PU
SOUTH DERBYSHIRE PATHOLOGY GUIDELNE		X2							PU
SPECIALIST PHARMACY SERVICES		X3							PU
THE NNT.COM									PR
TOWER HAMLET GUIDELINES									PU
TREATMENTS AND MEDICINES GUIDELINES NHS HIGHLAND									PU
TRIP DATABASE									PR
TWITTER FOR EXPERTS		X2							PR	ADS
UK TETROLOGY INFORMATION SERVICE									PU
UPTODATE		X2							PR
VERSUS ARTHRITIS		X2							CH	SPONSORS
WEBMENTOR ON EMIS		X2							PR
WELLSPRING									PR	PP
WEST MIDLANDS PALLIATIVE CARE GUIDELINES					OPEN ACCESS				PU
WHATSAPP-PEER									PU
WISE GP GEMS					subscription				PU
KEY - PU-PUBLIC, PR - PRIVATE - PC , PRIVATE CLINIC, SUB/FREE - SUBSCRIPTION/SOME FREE CONTENT, MIXED - CORPORATE/AHSN, PO- PRIVATE ORGANISATION (VOLUNTARY)
PR-privately funded, PU-publicly funded, CH- charity, MA- membership organisation. further subdivison private , UK unknown

## Sheet: SPREADSHEET 3 - NON PUBLIC FUND
NAME		Frequency if >1					FUNDING	TYPE OF FUNDING
ARDENS							PR	COMPANY
ASTHMA UK		X2					CH	SPONSORED	PHARMA	FIGSHARE
BALANCE MENOPAUSE							PR	PCLINIC		FIGSHARE
BEST SCIENCE MEDICINE PODCAST							PR	SUB/FREE
BMJ		X13					PR	SUB/FREE	PHARMA	FIGSHARE
BREASTFEEDING NETWORK		X1					CH	NILVIS		FIGSHARE
BRITISH ASSOCIATION OF DERMATOLOGISTS		X6					CH, MA	SPONSORED		FIGSHARE
BRITISH DIETETIC ASSOCIATION		X1					MA, TU	SPONSORED		FIGSHARE
BRITISH GASTROENTEROLOGY SOCIETY							CH, MA	SPONSORED		FIGSHARE
BRITISH MENOPAUSE SOCIETY		X3					CH, MA	SPONSORED		FIGSHARE
BRITISH NATIONAL FORMULARY							PR	BMJ AND PHARMACEUTICAL PRESS SALES	NO SP/ADS
BRITISH RESPIRATORY SOCIETY							CH, MA, CO	SPONSORED		FIGSHARE
BUKU APP		X5					PO	HEE/AHSN		FIGSHARE
CHARTERED SOCIETY PHYSIOTHERAPY EXERCISES							MA, CO, TU	SPONSORED		FIGSHARE
COLLEGE OF OPTOMETRISTS CLINICAL MANAGEMENT GUIDELINES							CH, MA	SPONSORED		FIGSHARE
CPD CONNECT							SUB/NHS	SPONSORED		FIGSHARE
CVDCALC							PO	NILVIS	NO SP/ADS
DAISY NETWORK							CH, MA	NILVIS	NO SP/ADS	FIGSHARE
DEFENCE UNION MAGAZINES							PR	MEM/ADS
DERMNET NZ		X22					CH	SPONSORED		FIGSHARE
DIABETES UK		X3					CH, MA	SPONSORED		FIGSHARE
DOCTORS.NET							PR	SPONSORED		FIGSHARE
ELECTRONIC MEDICINES COMPENDIUM		X6					PR	CLIENTS	NO SP/ADS	FIGSHARE
EMIS LEAFLETS		X2					PR	COMPANY		FIGSHARE
ESSENTIAL EVIDENCE PLUS		x2					PR	COMPANY	NO SP/ADS
FACEBOOK GROUPS		X4					PR	ADS
FACULTY OF SEXUAL AND REPRODUCTIVE HEALTHCARE		X3					MA	ADS/SPONSORED		FIGSHARE
GEEKY MEDICS							PR	ADS/SPONSORED		FIGSHARE
GOOGLE		X16					PR	ADS
GOOGLE IMAGES							PR	ADS
GOOGLE SCHOLAR		X4					PR	ADS
GP NOTEBOOK		X24					PR	ADS		FIGSHARE
GP ONLINE		X4					PR	ADS		FIGSHARE
GP SURVIVAL							PR	ADS
GUIDELINES IN PRACTICE/MEDSCAPE		X4					PR	ADS		FIGSHARE
HAPPYMAPS							PO	HEE/LOTTERY
LIFE IN THE FAST LANE							PR	ADS/FOAM		FIGSHARE
MAUDSLEY PRESCRIBING GUIDELINES							PR	ATHENS ACCESS	NO SP/ADS
MD CALC		X4					PR	ADS		FIGSHARE
MEDICINES COMPLETE							PR	ATHENS ACCESS	NO SP/ADS
MENOPAUSE MATTERS		X4					PR	ADS		FIGSHARE
MERK MANUAL							PR	COMPANY		FIGSHARE
MIMS LEARNING							PR	ADS/SPONSORED		FIGSHARE
NB MEDICAL		X16					PR	SUBS	NO SP/ADS
ORTHOBULLETS							PR	SUBS	NO SP/ADS
PATIENT UK		X18					PR	ADS/SPONSORED		FIGSHARE
PHYSIO NETWORK							PR	SPONSORED		FIGSHARE
PRACTICAL NEUROLOGY JOURNAL							PR	ADS
PRESCRIBER MAGAZINE							PR	ADS/SPONSORED		FIGSHARE
PRIMARY CARE DERMATOLOGY		x27					MA	ADS/SPONSORED		FIGSHARE
PRIMARY CARE PHARMACY ASSOCIATION TELEGRAM SUPPORT GROUP							MA	SPONSORED		FIGSHARE
PROSTATE CANCER UK							CH	SPONSORED		FIGSHARE
PSYCHOTROPHIC DRUG DIRECTORY							PR	COMPANY
PULSE /PULSE 365		X2					PR	ADS/SPONSORED		FIGSHARE
PUMPING MARVELLOUS							CH	SPONSORED		FIGSHARE
RADIOPAEDIA							PO	FOAM/SPONSORED		FIGSHARE
RCGP		X2					CH, MA	ADS/SPONSORED		FIGSHARE
RCN							MA	ADS		FIGSHARE
RCOG		X2					CH, MA	ADS/SPONSORED		FIGSHARE
RCPAEDS							CH, MA	SPONSORED		FIGSHARE
RCPE MAGAZINE							CH, MA	SPONSORED		FIGSHARE
RCPSYCH		X2					CH, MA	ADS/SPONSORED		FIGSHARE
RED WHALE		x26					PR	COMPANY	NO SP/ADS
THE NNT.COM							PR	unknown - no reply to emails
TRIP DATABASE							PR	COMPANY/SUBS	NO SP/ADS
TWITTER FOR EXPERTS		X2					PR	ADS
UPTODATE		X2					PR	COMPANY	NO SP/ADS
VERSUS ARTHRITIS		X2					CH	SPONSORED
WEBMENTOR ON EMIS		X2					PR	COMPANY	NO SP/ADS
WELLSPRING							PR	PCLINIC
KEY - PU-PUBLIC, PR - PRIVATE - PC , PRIVATE CLINIC, SUB/FREE - SUBSCRIPTION/SOME FREE CONTENT, MIXED - CORPORATE/AHSN, PO- PRIVATE ORGANISATION (VOLUNTARY)
PR-privately funded, PU-publicly funded, CH- charity, MA- membership organisation. further subdivison private , UK unknown
